# Supplementary material for: Nitrate and Ammonium Contribute to the Distinct Nitrogen Metabolism of Populus simonii during Moderate Salt Stress
Source: PLoS One. 2016 Mar 7;11(3):e0150354. doi: 10.1371/journal.pone.0150354 (PMC4780777; doi:10.1371/journal.pone.0150354)
Supplement: S1 Table — (XLSX) [file pone.0150354.s001.xlsx]

## Sheet: Sheet1
Primers used for qRT-PCR.
Gene model	Gene Name	Closest AGI	Primer-Forward	Primer-Reverse	PCR efficiency
					(%)
Potri.019G023600	AMT1;2	AT1G64780	CCTCCAATGGGTCATCATATTG	GTCATTGGAATGTGATTGATGTATG	100
Potri.009G045200	AMT1;6	AT4G13510	CACTCCCGCCTCACCTGAAT	TGGGCTCAACGTCTTGGCTCT	94.5
Potri.009G008500	NRT2;4a	AT5G60770	TGCTGTCACCGCTATGATTCTCT	ATGATAGACCTGCCGCTGTGG	97
Potri.005G172400	NR	AT1G37130	ATCATCGGATCGGAGAGTTGG	GACGGTGCTAGTTGGCGTATAG	99
Potri.004G140800	NiR	AT5G37600	ACAAGTTGCCGATATTGGGTTCAT	CCTCTATCACCCGTCGTAGTCCTG	105
Potri.016G036900	Fd-GOGAT	AT5G04140	AACCCAAAGGCATCAGACTCAG	AGTAAAGCAGGTCCATCCCAAG	102
Potri.012G011700	NADH-GOGAT	AT5G53460	GGTGTTGTGGATATTCCTCCTG-	TCAGATGCGGCGACAACCC	98
Potri.012G043900	GS1;3	AT5G37600	TGGAAACCATAAGAGATCACCACC	GAAGAGGCAATTCTTGTACCAAG	101
Potri.010G029100	GS2	AT5G35630	GGAGCATCACTTGGATCTAGATGG	CAAAACCCAAGAGTAAAAAGGTCC	104
