# Supplementary material for: Nitrate and Ammonium Contribute to the Distinct Nitrogen Metabolism of Populus simonii during Moderate Salt Stress
Source: PLoS One. 2016 Mar 7;11(3):e0150354. doi: 10.1371/journal.pone.0150354 (PMC4780777; doi:10.1371/journal.pone.0150354)
Supplement: S2 Table — (XLSX) [file pone.0150354.s002.xlsx]

## Sheet: Sheet1
17 Amino compounds in tissues
Tissue	treatment	Asp	Thr	Isoleucin	Lys	Methist	Serin	Gly	Cystein	Glu	His	Arg	Proline	Phenylalanin	Tyrosin	Ala	Leucin	Valin
Roots	NH4+-Nacl	298.44	27.35	24.27	76.44	32.16	162.34	113.42	112.36	435.78	89.36	113.46	33.87	26.54	34.68	33.47	73.35	124.44
		286.25	40.22	15.34	58.27	27.84	171.93	123.57	123.42	387.66	82.14	107.22	24.56	31.86	42.33	35.28	78.84	110.8
		277.32	35.16	22.68	63.12	24.22	167.55	126.49	118.76	396.92	107.65	121.34	38.79	33.27	48.94	22.84	75.34	115.35
	NH4++Nacl	466.18	180.82	65.88	56.48	34.12	192.18	126.16	131.25	713.28	237.33	456.79	89.03	37.76	62.18	168.43	87.56	346.78
		428.37	152.38	73.27	66.82	31.18	176.56	132.35	121.94	778.94	276.82	542.31	108.28	32.19	55.94	182.17	67.73	334.9
		378.26	166.94	61.83	62.17	18.25	182.96	117.28	116.44	658.28	244.17	437.88	115.64	27.46	64.23	138.64	82.94	394.26
	NO3--Nacl	266.36	36.33	18.26	45.49	27.84	172.94	118.83	98.14	467.28	87.46	143.55	17.22	43.23	46.77	48.92	84.76	212.68
		289.18	45.78	25.44	43.28	37.29	178.88	121.94	107.22	435.5	98.78	134.46	21.33	28.18	42.15	28.19	75.28	183.45
		264.31	42.89	28.94	58.18	25.17	186.24	123.24	113.28	482.19	113.24	148.95	24.3	32.16	48.26	55.36	77.83	178.64
	NO3-+Nacl	344.78	154.25	65.37	62.35	18.98	192.17	116.76	86.79	679.94	116.36	165.26	121.45	24.55	56.72	42.16	84.35	321.66
		368.38	138.76	73.84	56.22	23.84	186.47	113.42	108.88	627.18	103.82	142.66	103.57	32.08	38.66	43.24	98.18	298.94
		385.25	173.27	76.25	67.38	28.16	177.38	118.99	102.49	638.36	93.74	152.93	97.68	33.63	32.28	35.49	75.8	267.22
Leaves	NH4+-Nacl	311.87	45.26	31.75	57.29	45.44	148.87	245.54	97.28	893.27	87.47	42.18	10.22	44.53	53.24	28.48	75.44	128.35
		289.72	51.34	24.34	71.18	52.68	163.26	263.12	110.43	1026.46	98.33	33.25	14.43	37.26	58.9	25.27	63.94	137.65
		278.64	44.85	26.33	75.44	55.23	172.18	256.78	102.36	924.04	93.24	35.96	9.04	35.88	66.27	37.33	82.16	126.38
	NH4++Nacl	289.45	214.27	141.89	82.35	171.35	2245.65	621.15	95.38	2436.76	167.78	212.66	22.68	87.24	87.27	105.66	86.77	457.38
		275.96	243.88	152.18	74.59	212.64	2435.24	663.28	103.47	2196.35	173.26	198.34	18.27	97.83	83.82	92.18	78.96	424.15
		268.36	236.22	175.38	77.13	189.36	2487.13	568.93	105.22	2368.92	179.64	214.11	21.64	85.26	76.25	123.86	78.22	481.83
	NO3--Nacl	311.25	65.28	12.9	55.26	46.76	178.24	246.78	93.12	1078.27	50.24	32.4	19.82	23.56	71.24	31.27	75.32	46.33
		267.32	53.87	16.24	42.39	53.28	186.33	253.22	84.29	1106.7	43.27	47.86	13.22	22.14	85.46	26.14	63.14	28.47
		308.28	55.18	18.88	62.18	47.16	182.65	267.18	108.25	986.24	57.82	44.28	17.63	28.92	88.49	41.28	86.38	36.84
	NO3-+Nacl	302.14	180.24	89.45	56.13	112.64	1569.37	445.97	113.28	2156.03	162.77	167.93	18.99	32.18	73.26	43.56	83.26	349.72
		316.26	196.33	84.32	52.86	127.58	1614.72	473.25	91.04	2275.83	176.28	147.22	13.46	37.32	66.47	37.66	75.68	285.66
		322.77	181.29	98.17	48.46	98.42	1423.13	524.27	97.83	2538.88	172.26	176.45	17.82	26.48	63.28	42.18	73.29	313.26
