# Supplementary material for: Nitrate and Ammonium Contribute to the Distinct Nitrogen Metabolism of Populus simonii during Moderate Salt Stress
Source: PLoS One. 2016 Mar 7;11(3):e0150354. doi: 10.1371/journal.pone.0150354 (PMC4780777; doi:10.1371/journal.pone.0150354)
Supplement: S3 Table — (XLSX) [file pone.0150354.s003.xlsx]

## Sheet: Sheet1
Tissue	Time(week)	treatment	Total N (g N g-1 DW)			NR (μM NO3 g–1FW h-1)			NiR (mmol NO2- h-1 mg-1protein)			GS (U g–1FW h–1)			GOGAT (nkat g-1protein)
Roots	0	no treatment	0.7617	±	0.0322857	1.77	±	0.0367347	0.67	±	0.0653061	51.54	±	1.74694	241.44	±	4.8188	--				--	--
	1	NH4+-Nacl	1.07	±	0.065	1.4793	±	0.0643755	0.715	±	0.0396367	55.9383	±	1.83106	372.22	±	8.19266
		NH4++Nacl	1.2517	±	0.0242735	1.255	±	0.0295184	0.635	±	0.0585102	29.465	±	3.91382	193.83	±	13.2007
		NO3--Nacl	0.8667	±	0.0253796	1.4471	±	0.0586776	1.1267	±	0.119355	45.2733	±	3.12812	360.15	±	14.1688	--				--	--	--	--
		NO3-+Nacl	0.9033	±	0.0240327	1.5683	±	0.104902	0.8433	±	0.0586204	19.5217	±	1.77339	266.25	±	7.84811	--				--	--
	2	NH4+-Nacl	1.0617	±	0.0660367	0.8983	±	0.0415796	0.545	±	0.020449	50.12	±	1.39745	333.49	±	15.9844
		NH4++Nacl	1.3117	±	0.0326939	0.9367	±	0.0683306	0.665	±	0.0607469	12.5917	±	0.873931	93.7233	±	5.63687
		NO3--Nacl	0.815	±	0.038702	1.5317	±	0.0480449	1.017	±	0.0633061	41.875	±	1.99955	371.8	±	4.72816
		NO3-+Nacl	0.9733	±	0.0332245	1.325	±	0.093102	1.0483	±	0.0778898	15.03	±	1.38253	150.3	±	11.7616
Leaves	0	no treatment	2.0183	±	0.0854776	1.6083	±	0.0413388	0.71	±	0.0326531	35.035	±	2.00546	132.79	±	3.04996
	1	NH4+-Nacl	2.855	±	0.0914408	1.453	±	0.0689306	0.6733	±	0.0892612	40.8617	±	0.963967	156.8	±	6.39631
		NH4++Nacl	3.2717	±	0.0891796	1.5764	±	0.0641469	0.715	±	0.0564816	20.3817	±	1.24787	128.17	±	6.53922
		NO3--Nacl	2.9667	±	0.175151	1.9745	±	0.172992	1.3	±	0.0461796	32.225	±	2.6363	159.31	±	7.10156
		NO3-+Nacl	2.9917	±	0.0832245	1.8133	±	0.125212	1.4133	±	0.0304	22.09	±	1.99487	152.02	±	6.91103
	2	NH4+-Nacl	2.55	±	0.0332612	0.9867	±	0.0492286	0.62	±	0.0539633	30.53	±	2.39104	132.52	±	5.15158
		NH4++Nacl	3.5817	±	0.0962939	0.885	±	0.0423959	0.5233	±	0.0506286	19.0733	±	2.9108	114.69	±	5.48438
		NO3--Nacl	2.63	±	0.0729673	1.7633	±	0.0490245	1.4983	±	0.0245469	31.0117	±	1.11786	142.48	±	1.99462
		NO3-+Nacl	2.8867	±	0.0841918	1.5417	±	0.0467837	1.3733	±	0.0607429	16.84	±	1.54838	128.89	±	8.24506
