# Supplementary material for: Nitrate and Ammonium Contribute to the Distinct Nitrogen Metabolism of Populus simonii during Moderate Salt Stress
Source: PLoS One. 2016 Mar 7;11(3):e0150354. doi: 10.1371/journal.pone.0150354 (PMC4780777; doi:10.1371/journal.pone.0150354)
Supplement: S4 Table — (XLSX) [file pone.0150354.s004.xlsx]

## Sheet: Sheet1
Tissue	treatment	AMT1;2			AMT1;6			NRT1;1			NRT2;4a			NR			NiR			GS1;3			GS2			NADH-GOGAT			Fd-GOGAT
Roots	NH4+-Nacl	1.1067	±	0.13317	1.2633	±	0.05859	3.2567	±	0.29535	3.7333	±	0.17156	1.2933	±	0.12055	1.17	±	0.05568	1.3833	±	0.17898	2.4133	±	0.12583	1.1567	±	0.07506	1.35	±	0.08888
	NH4++Nacl	1.4333	±	0.09018	1.8433	±	0.12503	3.18	±	0.1249	2.5133	±	0.29143	1.25	±	0.08544	1.0933	±	0.1365	0.5467	±	0.07506	0.2433	±	0.06807	0.85	±	0.06557	0.3667	±	0.08021
	NO3--Nacl	0.31	±	0.04583	0.7633	±	0.08622	0.9733	±	0.12342	0.7267	±	0.05132	3.3967	±	0.15503	1.5967	±	0.06658	1.2767	±	0.06658	1.64	±	0.11136	1.29	±	0.16093	0.85	±	0.1253
	NO3-+Nacl	0.34	±	0.07211	0.5967	±	0.05686	1.08	±	0.1179	0.3967	±	0.10214	3.6	±	0.151	1.6367	±	0.14048	0.4067	±	0.0611	0.4567	±	0.1159	0.95	±	0.10149	0.24	±	0.09
Leaves	NH4+-Nacl				1.49	±	0.07937	1.37	±	0.12288	1.37	±	0.16703	1.37	±	0.05292	0.7533	±	0.10408	1.7167	±	0.14503	1.3033	±	0.06028	1.66	±	0.11136	1.79	±	0.19468
	NH4++Nacl				2.2367	±	0.08737	1.2367	±	0.09292	0.6233	±	0.04509	1.42	±	0.14	0.74	±	0.08	1.1667	±	0.16166	0.8367	±	0.08622	1.32	±	0.1	0.7233	±	0.04041
	NO3--Nacl				0.7767	±	0.04509	0.7833	±	0.14012	1.0733	±	0.18903	2.07	±	0.19	1.45	±	0.10536	1.8667	±	0.10263	0.6833	±	0.04509	1.5633	±	0.1159	1.9867	±	0.14012
	NO3-+Nacl				0.7167	±	0.06429	0.73	±	0.04	0.2433	±	0.08505	2.15	±	0.14422	1.4133	±	0.05859	1.3633	±	0.09609	0.6533	±	0.08737	1.2733	±	0.06028	0.8467	±	0.09292
